# Supplementary material for: Malaria rapid diagnostic tests reliably detect asymptomatic Plasmodium falciparum infections in school-aged children that are infectious to mosquitoes
Source: Parasit Vectors. 2023 Jun 30;16:217. doi: 10.1186/s13071-023-05761-w (PMC10314504; doi:10.1186/s13071-023-05761-w)
Supplement: Supplementary file 2 — Additional file 2: Complete data set of the present study. [file 13071_2023_5761_MOESM2_ESM.xlsx]

## Sheet: Sheet1
Participant ID	Age	Sex	Village	Plasmodium falciparum +ve	RDT +ve	Microscopy Asexuals +ve	Number Asexuals Microscopy	Plasmodium falciparum qPCR +ve	Number Asexuals qPCR	Plasmodium malariae +ve	Plasmodium ovale +ve	Microscopy Gametocytes +ve	Microscopy Gametocytes	Pfs25 +ve	Mosquitoes Infected	Prevalence of Infection %	Intensity of Infection	Mosquitoes dissected	Mosquitoes positive	Enrolled for blood-donation	Microscopy Asexuals +ve	Microscopy Gametocytes +ve	Microscopy all stages PF
92	9	male	Chasimba	1	1	1	1493	1	414	0	0	1	48	1	1	0.76	5	123	98	1	1	1	1
79	14	female	Chamgoi	1	1	1	4973	1	3481	0	0	1	128	1	1	0.44	3	126	56	1	1	1	1
140	13	female	Yombo	1	1	1	2333	1	1204	0	0	0	0	1	1	0.06	2	140	9	1	1	0	1
10	7	male	Buma	1	1	1	6146	1	1019	0	0	1	16	1	1	0.08	1	76	7	1	1	1	1
62	12	male	Chamgoi	1	1	1	400	1	86	0	0	0	0	1	1	0.04	1.5	140	6	1	1	0	1
149	13	male	Chasimba	1	1	1	3813	1	2560	0	0	0	0	1	1	0.03	1.5	111	3	1	1	0	1
14	9	female	Buma	1	1	1	2053	1	617	0	0	0	0	1	0	0	0	135	0	1	1	0	1
77	6	male	Chamgoi	1	1	1	172933	1	275264	0	0	0	0	0	0	0	0	140	0	1	1	0	1
80	8	female	Chamgoi	1	1	1	129440	1	149417	0	0	0	0	1	0	0	0	140	0	1	1	0	1
89	10	male	Chasimba	1	1	1	747	1	273	0	0	1	32	1	0	0	0	104	0	1	1	1	1
142	13	female	Yombo	1	1	1	133	1	35	0	0	0	0	1	0	0	0	138	0	1	1	0	1
147	8	female	Yombo	1	1	1	133	1	89	0	0	0	0	1	0	0	0	121	0	1	1	0	1
169	6	female	Yombo	1	1	1	1080	1	489	0	0	0	0	1	0	0	0	132	0	1	1	0	1
170	13	male	Chasimba	1	1	1	1266	1	1371	0	0	0	0	1	0	0	0	0	0	0	1	0	1
35	11	female	Chamgoi	1	1	0	0	1	85	0	0	1	64	1	1	0.82	6	82	67	1	0	1	1
164	13	female	Chasimba	1	1	0	0	1	21	0	0	0	0	1	1	0.43	2	75	32	1	0	0	0
96	12	female	Yombo	1	1	0	0	1	30	0	0	1	48	1	1	0.03	1	132	4	1	0	1	1
7	13	male	Buma	0	1	0	0	0	0	0	0	0	0	0	0	0	0	0	0	0	0	0	0
19	14	male	Buma	1	1	0	0	1	18	0	0	0	0	0	0	0	0	77	0	1	0	0	0
26	7	male	Chamgoi	1	1	0	0	1	21	0	0	0	0	1	0	0	0	101	0	1	0	0	0
81	8	female	Yombo	1	1	0	0	1	19	0	0	0	0	0	0	0	0	0	0	1	0	0	0
91	8	female	Yombo	1	1	0	0	1	1	0	0	0	0	0	0	0	0	115	0	1	0	0	0
101	6	female	Chasimba	1	1	0	0	1	4	0	0	0	0	0	0	0	0	0	0	0	0	0	0
102	10	male	Yombo	1	1	0	0	1	0.4	0	0	0	0	0	0	0	0	140	0	1	0	0	0
109	8	female	Yombo	1	1	0	0	1	1	0	0	0	0	0	0	0	0	140	0	1	0	0	0
110	8	male	Yombo	1	1	0	0	1	5463	0	0	0	0	1	0	0	0	127	0	1	0	0	0
126	12	male	Chasimba	1	1	0	0	1	2	0	0	0	0	0	0	0	0	53	0	1	0	0	0
153	11	female	Yombo	1	1	0	0	1	1	0	0	0	0	0	0	0	0	140	0	1	0	0	0
155	11	female	Yombo	1	1	0	0	1	8	0	0	0	0	0	0	0	0	113	0	1	0	0	0
160	14	male	Chasimba	1	1	0	0	1	0.1	0	0	0	0	0	0	0	0	82	0	1	0	0	0
167	8	male	Yombo	1	1	0	0	1	0.1	0	0	0	0	0	0	0	0	40	0	1	0	0	0
168	14	male	Yombo	1	1	0	0	1	1	0	0	0	0	1	0	0	0	97	0	1	0	0	0
131	7	female	Yombo	1	0	1	413	0	0	1	0	1	64	0	0	0	0	0	0	0	0	0	0
105	11	female	Chasimba	1	0	0	0	1	16	0	0	0	0	1	1	0.03	1	140	4	1	0	0	0
130	12	male	Chasimba	1	0	0	0	1	4	0	0	0	0	1	1	0.03	1.5	90	3	1	0	0	0
46	9	male	Buma	1	0	0	0	1	2	0	0	0	0	1	1	0.02	2	123	2	1	0	0	0
82	14	female	Chasimba	1	0	0	0	1	11	0	0	0	0	1	1	0.02	1	102	2	1	0	0	0
123	11	female	Chasimba	1	0	0	0	1	482	0	0	0	0	1	1	0.03	2.5	74	2	1	0	0	0
129	13	female	Chasimba	1	0	0	0	1	0.2	0	0	0	0	1	1	0.03	1	76	2	1	0	0	0
1	10	female	Buma	0	0	0	0	0	0	0	0	0	0	0	0	0	0	0	0	0	0	0	0
2	10	female	Buma	0	0	0	0	0	0	0	0	0	0	0	0	0	0	0	0	0	0	0	0
3	13	female	Buma	0	0	0	0	0	0	0	0	0	0	0	0	0	0	0	0	0	0	0	0
4	7	female	Buma	0	0	0	0	0	0	0	0	0	0	0	0	0	0	0	0	0	0	0	0
5	13	male	Buma	0	0	0	0	0	0	0	0	0	0	0	0	0	0	0	0	0	0	0	0
6	7	female	Chamgoi	0	0	0	0	0	0	0	0	0	0	0	0	0	0	104	0	0	0	0	0
8	13	male	Buma	0	0	0	0	0	0	0	0	0	0	0	0	0	0	0	0	0	0	0	0
9	13	female	Buma	0	0	0	0	0	0	0	0	0	0	0	0	0	0	0	0	0	0	0	0
11	14	female	Buma	0	0	0	0	0	0	0	0	0	0	0	0	0	0	0	0	0	0	0	0
12	7	female	Buma	0	0	0	0	0	0	0	0	0	0	0	0	0	0	0	0	0	0	0	0
13	13	female	Buma	0	0	0	0	0	0	0	0	0	0	0	0	0	0	0	0	0	0	0	0
15	8	female	Buma	0	0	0	0	0	0	0	0	0	0	0	0	0	0	0	0	0	0	0	0
16	9	female	Buma	0	0	0	0	0	0	0	0	0	0	0	0	0	0	0	0	0	0	0	0
17	9	female	Buma	0	0	0	0	0	0	0	0	0	0	0	0	0	0	0	0	0	0	0	0
18	10	female	Buma	0	0	0	0	0	0	0	0	0	0	0	0	0	0	0	0	0	0	0	0
20	12	male	Chamgoi	0	0	0	0	0	0	0	0	0	0	0	0	0	0	0	0	0	0	0	0
21	10	male	Buma	0	0	0	0	0	0	0	0	0	0	0	0	0	0	0	0	0	0	0	0
22	11	male	Buma	0	0	0	0	0	0	0	0	0	0	0	0	0	0	0	0	0	0	0	0
23	9	male	Chamgoi	0	0	0	0	0	0	0	0	0	0	0	0	0	0	0	0	0	0	0	0
24	14	female	Chamgoi	0	0	0	0	0	0	0	0	0	0	0	0	0	0	0	0	0	0	0	0
25	7	male	Buma	0	0	0	0	0	0	0	0	0	0	0	0	0	0	0	0	0	0	0	0
27	10	female	Buma	0	0	0	0	0	0	0	0	0	0	0	0	0	0	0	0	0	0	0	0
28	6	female	Buma	0	0	0	0	0	0	0	0	0	0	0	0	0	0	0	0	0	0	0	0
29	10	female	Buma	0	0	0	0	0	0	0	0	0	0	0	0	0	0	0	0	0	0	0	0
30	12	female	Buma	0	0	0	0	0	0	0	0	0	0	0	0	0	0	0	0	0	0	0	0
31	10	female	Buma	0	0	0	0	0	0	0	0	0	0	0	0	0	0	0	0	0	0	0	0
32	14	male	Buma	0	0	0	0	0	0	0	0	0	0	0	0	0	0	0	0	0	0	0	0
33	10	female	Chamgoi	0	0	0	0	0	0	0	0	0	0	0	0	0	0	0	0	0	0	0	0
34	10	female	Buma	0	0	0	0	0	0	0	0	0	0	0	0	0	0	0	0	0	0	0	0
36	6	female	Buma	0	0	0	0	0	0	0	0	0	0	0	0	0	0	0	0	0	0	0	0
37	6	male	Chamgoi	0	0	0	0	0	0	0	0	0	0	0	0	0	0	0	0	0	0	0	0
38	8	female	Buma	0	0	0	0	0	0	0	0	0	0	0	0	0	0	0	0	0	0	0	0
39	8	male	Buma	0	0	0	0	0	0	0	0	0	0	0	0	0	0	0	0	0	0	0	0
40	11	female	Buma	0	0	0	0	0	0	0	0	0	0	0	0	0	0	0	0	0	0	0	0
41	13	female	Buma	0	0	0	0	0	0	0	0	0	0	0	0	0	0	0	0	0	0	0	0
42	14	female	Chamgoi	0	0	0	0	0	0	0	0	0	0	0	0	0	0	0	0	0	0	0	0
43	14	male	Buma	0	0	0	0	0	0	0	0	0	0	0	0	0	0	0	0	0	0	0	0
44	11	female	Buma	0	0	0	0	0	0	0	0	0	0	0	0	0	0	0	0	0	0	0	0
45	13	male	Buma	0	0	0	0	0	0	0	0	0	0	0	0	0	0	0	0	0	0	0	0
47	12	female	Buma	0	0	0	0	0	0	0	0	0	0	0	0	0	0	0	0	0	0	0	0
48	12	female	Buma	0	0	0	0	0	0	0	0	0	0	0	0	0	0	0	0	0	0	0	0
49	11	male	Buma	0	0	0	0	0	0	0	0	0	0	0	0	0	0	0	0	0	0	0	0
50	6	female	Chamgoi	1	0	0	0	1	1	0	0	0	0	1	0	0	0	129	0	1	0	0	0
51	9	male	Buma	0	0	0	0	0	0	0	0	0	0	0	0	0	0	0	0	0	0	0	0
52	15	male	Buma	0	0	0	0	0	0	0	0	0	0	0	0	0	0	0	0	0	0	0	0
53	14	male	Buma	0	0	0	0	0	0	0	0	0	0	0	0	0	0	0	0	0	0	0	0
54	13	male	Buma	0	0	0	0	0	0	0	0	0	0	0	0	0	0	0	0	0	0	0	0
55	11	female	Buma	0	0	0	0	0	0	0	0	0	0	0	0	0	0	0	0	0	0	0	0
56	8	female	Buma	0	0	0	0	0	0	0	0	0	0	0	0	0	0	0	0	0	0	0	0
57	9	female	Buma	0	0	0	0	0	0	0	0	0	0	0	0	0	0	0	0	0	0	0	0
58	9	female	Buma	0	0	0	0	0	0	0	0	0	0	0	0	0	0	0	0	0	0	0	0
59	6	male	Buma	0	0	0	0	0	0	0	0	0	0	0	0	0	0	0	0	0	0	0	0
60	10	male	Buma	1	0	0	0	1	2	0	0	0	0	1	0	0	0	140	0	1	0	0	0
61	9	female	Chamgoi	0	0	0	0	0	0	0	0	0	0	0	0	0	0	0	0	0	0	0	0
63	7	female	Chamgoi	1	0	0	0	1	1	0	0	0	0	0	0	0	0	0	0	1	0	0	0
64	13	female	Chamgoi	1	0	0	0	1	1	0	0	0	0	1	0	0	0	140	0	1	0	0	0
65	12	female	Chamgoi	0	0	0	0	0	0	0	0	0	0	0	0	0	0	0	0	0	0	0	0
66	8	female	Buma	0	0	0	0	0	0	0	0	0	0	0	0	0	0	0	0	0	0	0	0
67	13	female	Chamgoi	0	0	0	0	0	0	0	0	0	0	0	0	0	0	0	0	0	0	0	0
68	13	female	Chamgoi	0	0	0	0	0	0	0	0	0	0	0	0	0	0	0	0	0	0	0	0
69	14	male	Buma	0	0	0	0	0	0	0	0	0	0	0	0	0	0	0	0	0	0	0	0
70	13	female	Buma	0	0	0	0	0	0	0	0	0	0	0	0	0	0	0	0	0	0	0	0
71	10	female	Buma	0	0	0	0	0	0	0	0	0	0	0	0	0	0	0	0	0	0	0	0
72	12	male	Buma	0	0	0	0	0	0	0	0	0	0	0	0	0	0	0	0	0	0	0	0
73	10	male	Buma	0	0	0	0	0	0	0	0	0	0	0	0	0	0	0	0	0	0	0	0
74	7	female	Buma	0	0	0	0	0	0	0	0	0	0	0	0	0	0	0	0	0	0	0	0
75	6	male	Chamgoi	0	0	0	0	0	0	0	0	0	0	0	0	0	0	0	0	0	0	0	0
76	6	male	Chamgoi	0	0	0	0	0	0	0	0	0	0	0	0	0	0	0	0	0	0	0	0
78	6	female	Chamgoi	0	0	0	0	0	0	0	0	0	0	0	0	0	0	0	0	0	0	0	0
83	12	female	Yombo	1	0	0	0	1	1	0	0	0	0	0	0	0	0	0	0	0	0	0	0
84	13	male	Chasimba	1	0	0	0	1	1	0	0	0	0	0	0	0	0	0	0	0	0	0	0
85	11	female	Yombo	1	0	0	0	1	1	0	0	0	0	0	0	0	0	0	0	0	0	0	0
86	13	female	Yombo	1	0	0	0	1	1	0	0	0	0	0	0	0	0	0	0	0	0	0	0
87	10	female	Yombo	1	0	0	0	1	1	0	0	0	0	0	0	0	0	73	0	1	0	0	0
88	10	female	Chasimba	1	0	0	0	1	1	0	0	0	0	0	0	0	0	115	0	1	0	0	0
90	7	male	Chasimba	0	0	0	0	0	0	0	0	0	0	0	0	0	0	0	0	0	0	0	0
93	15	female	Chasimba	0	0	0	0	0	0	0	0	0	0	0	0	0	0	0	0	0	0	0	0
94	13	female	Yombo	0	0	0	0	0	0	0	0	0	0	0	0	0	0	0	0	0	0	0	0
95	13	female	Yombo	0	0	0	0	0	0	0	0	0	0	0	0	0	0	0	0	0	0	0	0
97	11	female	Yombo	0	0	0	0	0	0	0	0	0	0	0	0	0	0	0	0	0	0	0	0
98	11	female	Chasimba	0	0	0	0	0	0	0	0	0	0	0	0	0	0	0	0	0	0	0	0
99	7	female	Chasimba	1	0	0	0	1	0.4	0	0	0	0	0	0	0	0	140	0	1	0	0	0
100	9	female	Chasimba	1	0	0	0	1	6	0	0	0	0	0	0	0	0	140	0	1	0	0	0
103	13	female	Yombo	0	0	0	0	0	0	0	0	0	0	0	0	0	0	0	0	0	0	0	0
104	14	male	Chasimba	1	0	0	0	1	6	0	0	0	0	1	0	0	0	104	0	1	0	0	0
106	10	female	Chasimba	0	0	0	0	0	0	0	0	0	0	0	0	0	0	0	0	0	0	0	0
107	10	female	Yombo	0	0	0	0	0	0	0	0	0	0	0	0	0	0	0	0	0	0	0	0
108	6	female	Yombo	0	0	0	0	0	0	0	0	0	0	0	0	0	0	0	0	0	0	0	0
111	8	female	Yombo	0	0	0	0	0	0	0	0	0	0	0	0	0	0	0	0	0	0	0	0
112	10	male	Yombo	0	0	0	0	0	0	0	0	0	0	0	0	0	0	0	0	0	0	0	0
113	9	female	Chasimba	0	0	0	0	0	0	0	0	0	0	0	0	0	0	0	0	0	0	0	0
114	8	female	Chasimba	0	0	0	0	0	0	0	0	0	0	0	0	0	0	0	0	0	0	0	0
115	8	female	Yombo	0	0	0	0	0	0	0	0	0	0	0	0	0	0	0	0	0	0	0	0
116	7	female	Chasimba	0	0	0	0	0	0	0	0	0	0	0	0	0	0	0	0	0	0	0	0
117	7	female	Chasimba	0	0	0	0	0	0	0	0	0	0	0	0	0	0	0	0	0	0	0	0
118	7	female	Chasimba	0	0	0	0	0	0	0	0	0	0	0	0	0	0	0	0	0	0	0	0
119	7	male	Chasimba	0	0	0	0	0	0	0	0	0	0	0	0	0	0	0	0	0	0	0	0
120	7	male	Chasimba	0	0	0	0	0	0	0	0	0	0	0	0	0	0	0	0	0	0	0	0
121	12	female	Chasimba	1	0	0	0	1	3	0	0	0	0	1	0	0	0	71	0	1	0	0	0
122	13	male	Yombo	0	0	0	0	0	0	0	0	0	0	0	0	0	0	0	0	0	0	0	0
124	6	male	Chasimba	1	0	0	0	1	32	0	0	0	0	1	0	0	0	75	0	1	0	0	0
125	12	female	Chasimba	0	0	0	0	0	0	0	0	0	0	0	0	0	0	0	0	0	0	0	0
127	12	female	Chasimba	0	0	0	0	0	0	0	0	0	0	0	0	0	0	0	0	0	0	0	0
128	14	male	Yombo	0	0	0	0	0	0	0	0	0	0	0	0	0	0	0	0	0	0	0	0
132	9	female	Chasimba	0	0	0	0	0	0	0	0	0	0	0	0	0	0	0	0	0	0	0	0
133	10	male	Chasimba	0	0	0	0	0	0	0	0	0	0	0	0	0	0	0	0	0	0	0	0
134	9	male	Yombo	0	0	0	0	0	0	0	0	0	0	0	0	0	0	0	0	0	0	0	0
135	10	male	Chasimba	0	0	0	0	0	0	0	0	0	0	0	0	0	0	0	0	0	0	0	0
136	12	female	Yombo	0	0	0	0	0	0	0	0	0	0	0	0	0	0	0	0	0	0	0	0
137	13	female	Yombo	0	0	0	0	0	0	0	0	0	0	0	0	0	0	0	0	0	0	0	0
138	10	female	Chasimba	0	0	0	0	0	0	0	0	0	0	0	0	0	0	0	0	0	0	0	0
139	12	female	Chasimba	0	0	0	0	0	0	0	0	0	0	0	0	0	0	0	0	0	0	0	0
141	8	male	Chasimba	0	0	0	0	0	0	0	0	0	0	0	0	0	0	0	0	0	0	0	0
143	12	female	Yombo	1	0	0	0	1	0.1	0	0	0	0	0	0	0	0	88	0	1	0	0	0
144	11	female	Chasimba	0	0	0	0	0	0	0	0	0	0	0	0	0	0	0	0	0	0	0	0
145	7	male	Chasimba	0	0	0	0	0	0	0	0	0	0	0	0	0	0	0	0	0	0	0	0
146	9	male	Yombo	0	0	0	0	0	0	0	0	0	0	0	0	0	0	0	0	0	0	0	0
148	12	female	Yombo	0	0	0	0	0	0	0	0	0	0	0	0	0	0	0	0	0	0	0	0
150	12	female	Chasimba	0	0	0	0	0	0	0	0	0	0	0	0	0	0	0	0	0	0	0	0
151	13	female	Chasimba	0	0	0	0	0	0	0	0	0	0	0	0	0	0	0	0	0	0	0	0
152	10	female	Chasimba	1	0	0	0	1	0.1	0	0	0	0	0	0	0	0	62	0	1	0	0	0
154	12	male	Chasimba	0	0	0	0	0	0	0	0	0	0	0	0	0	0	0	0	0	0	0	0
156	9	male	Yombo	0	0	0	0	0	0	0	0	0	0	0	0	0	0	0	0	0	0	0	0
157	7	male	Chasimba	0	0	0	0	0	0	0	0	0	0	0	0	0	0	0	0	0	0	0	0
158	13	female	Yombo	0	0	0	0	0	0	0	0	0	0	0	0	0	0	0	0	0	0	0	0
159	7	female	Yombo	0	0	0	0	0	0	0	0	0	0	0	0	0	0	0	0	0	0	0	0
161	13	female	Yombo	0	0	0	0	0	0	0	0	0	0	0	0	0	0	0	0	0	0	0	0
162	13	female	Chasimba	0	0	0	0	0	0	0	0	0	0	0	0	0	0	0	0	0	0	0	0
163	13	female	Chasimba	0	0	0	0	0	0	0	0	0	0	0	0	0	0	0	0	0	0	0	0
165	14	female	Yombo	0	0	0	0	0	0	0	0	0	0	0	0	0	0	0	0	0	0	0	0
166	7	male	Chasimba	0	0	0	0	0	0	0	0	0	0	0	0	0	0	0	0	0	0	0	0
